# Supplementary material for: Impact of Water Shortage on Soil and Plant Attributes in the Presence of Arbuscular Mycorrhizal Fungi from a Harsh Environment
Source: Microorganisms. 2023 Apr 28;11(5):1144. doi: 10.3390/microorganisms11051144 (PMC10223447; doi:10.3390/microorganisms11051144)
Supplement: Supplementary file 1 [file microorganisms-11-01144-s001.zip]

Archive with 1 entries (1 files):
- microorganisms-2333839-supplementary.pdf
